# Supplementary material for: Cystine/Glutamine Mixture Supplementation Attenuated Fatigue during Endurance Exercise in Healthy Young Men by Enhancing Fatty Acid Utilization
Source: Sports (Basel). 2022 Sep 27;10(10):147. doi: 10.3390/sports10100147 (PMC9610368; doi:10.3390/sports10100147)
Supplement: Supplementary file 1 [file sports-10-00147-s001.zip]

Archive with 1 entries (1 files):
- sports-1884496-supplementary-Table S1.xlsx
