# Supplementary material for: Cystine/Glutamine Mixture Supplementation Attenuated Fatigue during Endurance Exercise in Healthy Young Men by Enhancing Fatty Acid Utilization
Source: Sports (Basel). 2022 Sep 27;10(10):147. doi: 10.3390/sports10100147 (PMC9610368; doi:10.3390/sports10100147)
Supplement: Supplementary file 1 [file sports-10-00147-s001.zip › sports-1884496-supplementary-Table S1.xlsx]

## Sheet: Table S1
		S									T
		baseline	day1				day2				baseline	day1				day2				two-way ANOVA
			pre	post	30min	1h	pre	post	30min	1h		pre	post	30min	1h	pre	post	30min	1h	amino acid	time	interaction
Total Protein	mean	7.18125	7.3	7.27822	7.50828	7.50053	7.21875	7.21136	7.48011	7.45797	7.25625	7.31875	7.23425	7.45572	7.51046	7.275	7.41929	7.55092	7.52617	0.379	<0.001	0.382
	SD	0.299374	0.36697	0.554419	0.449696	0.442116	0.316689	0.42859	0.321755	0.411147	0.334602	0.360035	0.498073	0.478975	0.428679	0.329646	0.51068	0.51757	0.692568
Albumin	mean	4.63125	4.7	4.66989	4.85869	4.83699	4.675	4.6662	4.83915	4.84279	4.66875	4.725	4.68783	4.82082	4.89945	4.725	4.82219	4.93283	4.92825	0.184	<0.001	0.46
	SD	0.162147	0.275681	0.328922	0.320423	0.263418	0.187972	0.24077	0.227875	0.248209	0.19906	0.243584	0.326429	0.330269	0.322565	0.169312	0.243065	0.288322	0.414346
T-Bil	mean	0.7	0.7	0.713098	0.780509	0.766301	0.68125	0.71239	0.748299	0.749535	0.76875	0.75625	0.826194	0.920353	0.892394	0.7125	0.796236	0.836074	0.831373	0.053	0.082	0.637
	SD	0.255604	0.273252	0.244082	0.259856	0.233363	0.160078	0.143748	0.152221	0.155559	0.313515	0.334602	0.340224	0.356767	0.363993	0.34617	0.320634	0.336011	0.372582
AST	mean	28.8125	25.4375	25.387	26.6881	26.512	25	25.5284	26.6689	26.4755	24.6875	26.6875	26.9387	27.8171	27.8116	24.6875	25.3039	25.8804	25.8359	0.87	0.64	0.526
	SD	28.5872	10.5765	10.5301	10.5814	10.2367	10.8074	11.0211	11.5918	11.14	8.17899	10.7065	10.1994	10.6046	11.4615	8.00599	8.20388	9.1964	8.64704
ALT	mean	21.75	21.8125	21.6516	22.2671	22.2878	20.6875	20.6103	21.6339	21.7597	21.8125	23.3125	22.9351	23.0918	24.211	23.0625	23.4778	23.9483	23.7989	0.63	0.598	0.697
	SD	15.1019	8.11762	7.9733	8.4385	7.93455	7.31864	7.29066	7.52205	7.32851	13.4473	14.3375	13.9423	14.7388	16.239	15.4465	15.4141	15.9673	16.4233
LDH	mean	206.562	194.875	197.042	205.131	202.413	194.812	193.301	201.211	203.853	196.375	191.938	199.664	207.121	203.435	186.375	193.768	195.343	195.051	0.877	0.262	0.685
	SD	76.9848	34.9092	32.6115	32.2418	28.2673	36.6574	30.0688	32.6623	35.0455	42.5705	35.3298	39.2702	30.7573	40.5643	28.7399	30.1754	35.0381	28.7763
γ-GTP	mean	20.75	20.5	20.2369	21.1533	20.9688	20.375	20.089	20.8025	20.703	23	22.125	21.8568	22.9328	22.9024	22.125	22.2503	22.8752	22.7579	0.204	0.163	0.659
	SD	8.69099	8.14043	7.74061	8.66245	7.91252	8.1476	7.78778	8.40417	8.31132	11.0995	13.5049	12.8024	13.4971	14.6834	13.662	13.5186	14.0127	14.5703
CK	mean	698.812	306.5	313.915	322.166	315.897	316.375	347.52	360.706	355.98	306.562	353.938	348.796	372.751	356.157	271.375	283.354	288.858	282.028	0.619	0.505	0.429
	SD	2047.29	228.118	237.974	242.243	232.45	244.932	267.407	280.601	274.784	307.202	323.098	295.924	307.056	308.801	190.63	184.284	187.649	181.308
Amylase	mean	75.625	79.3125	75.1681	77.4492	76.2342	79.8125	75.1254	77.389	76.5188	73.6875	76.6875	71.4999	73.0133	73.8367	80.75	77.8691	79.1697	78.2428	0.348	0.001	0.024
	SD	16.8597	20.4539	20.882	21.1879	20.7465	18.8121	18.3221	18.4743	18.4323	17.0048	14.3421	13.8578	15.4549	16.3828	18.8591	18.8769	19.7969	19.5657
T-CHO	mean	167.5	171.938	168.937	174.734	174.219	169.438	166.408	172.55	171.663	170.625	177.25	172.413	176.693	179.118	174.375	176.328	179.186	178.932	0.292	0.052	0.446
	SD	31.9333	29.5036	25.8062	28.5967	28.9526	30.796	27.5177	28.7445	29.7185	27.1609	31.2762	30.3944	31.527	33.9989	30.5393	29.0931	33.7184	32.1537
LDL-CHO	mean	88.6875	95.375	94.1982	96.6114	96.3282	93.0625	91.8331	95.1899	94.6151	94.625	98.5625	96.5765	97.3065	99.5091	96.875	98.3752	99.6976	99.032	0.348	0.06	0.434
	SD	18.6359	18.4314	17.3771	17.519	17.9902	20.1907	18.5458	18.8312	19.5883	19.5751	21.9301	21.0349	20.7527	22.6728	22.1777	22.226	23.7912	23.4606
WBC Count	mean	4968.75	5350	5520.79	5300.21	6209.52	5137.5	5215.66	5472.73	6447.08	5193.75	4962.5	5375.24	5689.4	6327.09	4812.5	5112.86	5468.57	6445.42	0.752	<0.001	0.643
	SD	1197.62	1188.28	1317.69	1383.52	1429.5	939.415	966.099	1546.14	2212.47	1674.3	842.912	1004.89	1172.99	1752.72	1133.06	990.657	1279.44	1766.61
ALP	mean	9.7625	7.38125	7.53404	7.76291	7.69201	6.88125	6.89026	7.17013	7.6656	6.9875	6.825	7.08529	7.3394	7.11255	6.15	6.27596	6.31806	6.30258	0.446	0.413	0.629
	SD	14.2807	4.91165	5.35784	5.35006	5.4188	3.53161	3.9562	4.0487	4.29813	3.38484	2.65167	2.51596	2.235	2.67716	1.59792	1.56	1.88392	1.66742
HDL-CHO	mean	63.3125	63.4375	63.0366	65.2323	65.0439	63.3125	63.2249	65.6074	65.0851	60.6875	63.9375	63.0543	66.0673	65.7019	64.5625	65.5784	67.0899	66.3311	0.813	0.021	0.24
	SD	18.9234	17.7199	16.1574	17.8445	17.8088	17.2732	16.4484	17.5735	17.3555	15.0453	16.2418	16.0425	17.0006	17.7085	15.6417	14.2732	16.2466	15.281
TG	mean	73.375	60.75	48.7772	51.9445	53.1804	61	49.3109	53.4882	54.6745	64.4375	67.0625	55.3344	58.486	60.9121	56.6875	50.5695	54.438	56.0417	0.644	0.002	0.198
	SD	17.6101	20.5378	16.3246	16.4384	16.5371	21.5809	17.5375	17.882	18.0162	26.6057	33.6402	31.4893	31.0855	29.9647	24.3083	24.8125	24.7573	23.6048
Uric Acid	mean	5.54375	5.5875	5.56145	5.92958	5.85453	5.775	5.70047	6.14886	6.08136	5.75625	5.76875	5.77763	6.22638	6.1218	5.9125	6.15849	6.47107	6.34232	0.071	<0.001	0.62
	SD	1.09846	0.927272	0.929057	1.05713	1.05363	1.11982	1.13255	1.21613	1.14761	1.36917	1.25789	1.21911	1.32482	1.42054	1.15578	1.2947	1.38927	1.54525
BUN	mean	14.2313	14.2562	13.069	14.2799	14.0945	14.9437	13.6903	15.0737	14.9059	13.8125	14.6938	13.3271	14.578	14.7175	14.0688	13.1569	14.401	14.0428	0.764	0.02	0.358
	SD	5.02497	4.94098	3.7374	4.25139	4.17032	5.05845	4.27282	4.655	4.81091	5.99576	6.32155	5.57205	6.45039	5.90769	4.98247	3.97341	4.57109	4.71982
Cr	mean	0.8475	0.854375	0.809834	0.886533	0.858723	0.85	0.810319	0.878634	0.864576	0.844375	0.8725	0.831553	0.905431	0.886048	0.8725	0.865264	0.922484	0.896265	0.014	<0.001	0.215
	SD	0.0946925	0.0798305	0.092623	0.0986415	0.104579	0.091433	0.100155	0.0946538	0.0899456	0.116331	0.113754	0.118844	0.0987904	0.122712	0.108167	0.11951	0.138942	0.134403
Glucose	mean	84.8125	84.625	79.9095	83.6216	82.8642	84.25	79.518	85.9557	84.8884	86.625	85.1875	78.5017	83.0269	83.9278	83.6875	82.6472	86.7286	84.8173	0.333	0.018	0.771
	SD	5.38168	4.3031	8.21106	7.97238	9.16802	8.84308	6.80708	6.45285	7.57679	9.26553	6.94952	6.68304	6.80585	8.48534	8.88984	6.98643	10.5589	11.3206
K	mean	4.65	4.44375	4.47116	4.70053	4.60822	4.475	4.45527	4.70035	4.66075	4.49375	4.60625	4.57884	4.731	4.68511	4.76875	5.05829	5.18781	5.09111	0.012	<0.001	0.016
	SD	0.670323	0.436606	0.498837	0.424076	0.444145	0.417133	0.486462	0.542447	0.433288	0.476751	0.39744	0.467868	0.454769	0.399989	0.696389	0.722485	0.742247	0.753206
Cl	mean	103.062	102.812	96.414	102.916	102.644	103.188	96.2802	105.422	105.427	103.562	102.688	97.1302	103.132	104.439	103.188	101.372	107.768	105.812	0.157	<0.001	0.17
	SD	2.01556	1.86971	7.51847	5.96227	6.46024	0.981071	7.64407	5.35609	4.84815	1.8246	2.24258	5.58923	5.48751	6.72255	1.68201	8.35018	9.21901	10.1343
Ca	mean	9.18125	9.36875	9.28702	9.78011	9.73185	9.3125	9.26521	9.88943	9.74555	9.2375	9.2875	9.21238	9.62936	9.71266	9.2875	9.50383	9.97645	9.77243	0.607	<0.001	0.419
	SD	0.344903	0.341992	0.609365	0.499653	0.48483	0.296367	0.53948	0.422956	0.428438	0.311716	0.275379	0.666374	0.619512	0.679373	0.209364	0.590632	0.652522	0.888619
P	mean	3.45	3.68125	3.46651	3.49569	3.54212	3.7375	3.48547	3.67418	3.71805	3.53125	3.6375	3.50276	3.51741	3.63737	3.73125	3.57205	3.60403	3.67331	0.698	0.113	0.863
	SD	0.497996	0.591291	0.484468	0.480305	0.438969	0.322232	0.396286	0.501951	0.438462	0.433157	0.447027	0.312411	0.281023	0.373144	0.464354	0.349093	0.575357	0.53707
Na	mean	139.812	139.625	130.62	140.93	140.26	139.625	131.192	143.09	142.814	140.312	140.25	131.964	141.377	142.742	140.25	137.713	146.816	144.824	0.059	<0.001	0.199
	SD	1.37689	1.62788	9.00582	6.81762	8.25303	1.5864	9.03475	7.28849	6.30263	1.49304	1.57056	7.68254	6.97837	8.66386	1.52753	10.8151	12.9445	14.1918
Bile Acid	mean	3.45625	3.45625	4.77463	4.67911	2.83575	3.6875	4.21863	4.00318	2.75475	4.28125	2.81875	3.06346	3.67643	2.49367	3.075	4.07932	3.70956	2.57717	0.083	0.004	0.311
	SD	2.55681	1.59289	2.8444	2.21296	1.18871	3.16267	1.98319	1.51321	1.17606	4.50795	1.21941	1.19115	1.90273	1.16021	1.2466	2.16416	1.51926	1.21074
		S									T
		baseline	day1				day2				baseline	day1				day2				two-way ANOVA
			pre	post	30min	1h	pre	post	30min	1h		pre	post	30min	1h	pre	post	30min	1h	amino acid	time	interaction
IL-6	mean	0.730933	0.835333	1.98906	1.97328	1.32491	0.640733	1.28774	1.16598	0.959012	0.624867	0.5208	1.49255	1.52804	0.94562	0.512333	1.19198	1.14128	0.781834	0.051	<0.001	0.075
	SD	0.520845	0.528081	0.997116	1.12116	0.861779	0.55225	0.630023	0.477805	0.686352	0.509425	0.387318	0.502971	0.442013	0.539144	0.279457	0.438614	0.400635	0.360327
IL-8	mean	6.89533	5.69453	6.5953	5.55369	5.98478	6.17733	5.28713	6.41336	5.52949	6.1608	5.48807	6.34416	6.35123	5.77368	5.26727	5.25304	6.02322	5.35164	0.294	0.494	0.896
	SD	4.69599	3.46113	4.06156	2.95159	3.36921	6.92678	2.54458	3.4385	2.68379	4.18724	2.47419	5.47036	3.68065	3.24476	3.93938	2.61368	2.81933	2.98892
IL-10	mean	14.2427	12.2018	13.3138	14.7218	12.5606	11.7537	13.0729	13.4438	11.883	18.3917	15.6341	16.0675	13.7514	14.6408	14.4463	15.7751	16.4546	14.3789	0.338	0.661	0.713
	SD	17.2523	12.5408	15.6943	17.0972	13.8155	12.6644	13.1449	13.3504	11.4239	32.3713	24.4175	27.221	22.6255	22.652	19.5212	20.0335	18.6792	18.3275
MCP1	mean	351.038	335.725	306.897	332.443	327.398	297.926	291.108	364.084	340.349	340.629	305.34	291.035	323.951	323.795	309.483	319.294	348.077	334.892	0.561	0.126	0.51
	SD	548.618	519.332	393.409	419.697	432.992	435.875	354.259	538.105	519.467	411.659	384.375	327.556	430.248	465.729	490.005	471.564	484.121	472.819
MPO	mean	51.8607	46.9687	67.1219	49.6665	67.9875	51.8907	52.165	47.9793	38.2362	54.5833	50.144	114.981	67.3835	38.2239	45.8753	44.7439	37.2839	37.4786	0.901	0.315	0.589
	SD	51.4602	37.9416	75.4149	26.4326	88.2585	64.4013	37.4344	59.5568	27.1716	49.1613	42.4205	260.375	133.487	26.4447	35.4768	31.3387	29.1823	21.5244
calprotectin	mean	315.156	374.648	813.096	671.888	857.098	346.868	546.776	498.814	491.464	506.256	343.116	734.197	462.759	538.596	247.716	377.137	374.112	2694.54	0.62	0.357	0.358
	SD	241.917	427.204	951.293	667.15	1209.33	288.397	524.73	466.471	448.863	652.871	408.865	1130.36	325.434	775.959	194.863	272.996	280.541	8980.52
